# Supplementary material for: Gain-of-Function Mutant TP53 R248Q Overexpressed in Epithelial Ovarian Carcinoma Alters AKT-Dependent Regulation of Intercellular Trafficking in Responses to EGFR/MDM2 Inhibitor
Source: Int J Mol Sci. 2021 Aug 16;22(16):8784. doi: 10.3390/ijms22168784 (PMC8395913; doi:10.3390/ijms22168784)
Supplement: Supplementary file 1 [file ijms-22-08784-s001.zip]

Archive with 1 entries (1 files):
- ijms-1298945-supplementary.pdf
